# Supplementary material for: The Spatiotemporal Evolution of Ecosystem Health and Its Driving Factors in Karst Rocky Desertification Areas A Case Study of Guizhou Province, China
Source: Ecol Evol. 2025 May 25;15(5):e71374. doi: 10.1002/ece3.71374 (PMC12103943; doi:10.1002/ece3.71374)
Supplement: Supplementary file 1 — Data S1. [file ECE3-15-e71374-s001.zip]

Archive with 29 entries (23 files):
- Data/
- Data/DEM/
- Data/DEM/GZDEM.tif
- Data/DEM/GZDEM.tif.ovr
- Data/DEM/GZ_DEM_Slope.tif
- Data/GZndvi/
- Data/GZndvi/GZ_ndvi2000.tif
- Data/GZndvi/GZ_ndvi2005.tif
- Data/GZndvi/GZ_ndvi2010.tif
- Data/GZndvi/GZ_ndvi2015.tif
- Data/GZndvi/GZ_ndvi2020.tif
- Data/GZ_CLCD/
- Data/GZ_CLCD/GZ_2000_CLCD30m.tif
- Data/GZ_CLCD/GZ_2005_CLCD30m.tif
- Data/GZ_CLCD/GZ_2010_CLCD30m.tif
- Data/GZ_CLCD/GZ_2015_CLCD30m.tif
- Data/GZ_CLCD/GZ_2020_CLCD30m.tif
- Data/GZ_GDP/
- Data/GZ_GDP/GZ_gdp_2000.tif
- Data/GZ_GDP/GZ_gdp_2005.tif
- Data/GZ_GDP/GZ_gdp_2010.tif
- Data/GZ_GDP/GZ_gdp_2015.tif
- Data/GZ_GDP/GZ_gdp_2020.tif
- Data/GZ_POP/
- Data/GZ_POP/GZ_pop_2000.tif
- Data/GZ_POP/GZ_pop_2005.tif
- Data/GZ_POP/GZ_pop_2010.tif
- Data/GZ_POP/GZ_pop_2015.tif
- Data/GZ_POP/GZ_pop_2020.tif
